# Supplementary material for: Anti-Inflammatory Effects of Compounds from Cudrania tricuspidata in HaCaT Human Keratinocytes
Source: Int J Mol Sci. 2021 Jul 12;22(14):7472. doi: 10.3390/ijms22147472 (PMC8303187; doi:10.3390/ijms22147472)
Supplement: Supplementary file 1 [file ijms-22-07472-s001.zip]

Archive with 1 entries (1 files):
- ijms-1257922-supplementary.pdf
